# Supplementary material for: Effects of Single Low Dose of Dexamethasone before Noncardiac and Nonneurologic Surgery and General Anesthesia on Postoperative Cognitive Dysfunction—A Phase III Double Blind, Randomized Clinical Trial
Source: PLoS One. 2016 May 6;11(5):e0152308. doi: 10.1371/journal.pone.0152308 (PMC4859565; doi:10.1371/journal.pone.0152308)
Supplement: S2 File — (ZIP) [file pone.0152308.s002.zip]

Archive with 3 entries (2 files):
- Cappesq_no99806_Disfuncao_Cognitiva-TODOS_OS_DOCUMENTOS 5.pdf
- __MACOSX/
- __MACOSX/._Cappesq_no99806_Disfuncao_Cognitiva-TODOS_OS_DOCUMENTOS 5.pdf
